# Supplementary material for: Impact of a narrative medicine program on reflective capacity and empathy of medical students in Iran
Source: J Educ Eval Health Prof. 2020 Jan 27;17:3. doi: 10.3352/jeehp.2020.17.3 (PMC7061215; doi:10.3352/jeehp.2020.17.3)
Supplement: Supplementary file 1 [file jeehp-17-03-dataset1.xlsx]

## Sheet: Sheet1
intern code	sex	age	pre.empathy.Q1	pre.empathy.Q2	pre.empathy.Q3	pre.empathy.Q4	pre.empathy.Q5	pre.empathy.Q6	pre.empathy.Q7	pre.empathy.Q8	pre.empathy.Q9	pre.empathy.Q10	pre.empathy.Q11	pre.empathy.Q12	pre.empathy.Q13	pre.empathy.Q14	pre.empathy.Q15	pre.empathy.Q16	pre.empathy.Q17	pre.empathy.Q18	pre.empathy.Q19	pre.empathy.Q20	post.empathy.Q1	post.empathy.Q2	post.empathy.Q3	post.empathy.Q4	post.empathy.Q5	post.empathy.Q6	post.empathy.Q7	post.empathy.Q8	post.empathy.Q9	post.empathy.Q10	post.empathy.Q11	post.empathy.Q12	post.empathy.Q13	post.empathy.Q14	post.empathy.Q15	post.empathy.Q16	post.empathy.Q17	post.empathy.Q18	post.empathy.Q19	post.empathy.Q20	PRE-reflection1	PRE-reflection3	PRE-reflection4	PRE-reflection5	POST-reflection1	POST-reflection2	POST-reflection3
1	1	26	2	3	4	3	4	2	4	4	2	3	3	3	4	3	3	3	2	2	4	3	4	3	4	4	4	2	4	4	2	4	3	3	4	3	3	3	2	2	4	3	3	3	3	3	2	3	2
2	1	26	4	4	2	2	4	4	2	4	3	5	5	4	5	5	5	5	4	4	4	5	4	4	2	5	4	4	2	4	3	5	5	4	5	5	5	5	4	4	4	4	1	1	1	1	1	1	1
3	1	24	3	5	4	4	5	5	4	4	4	5	5	4	4	5	5	5	5	5	5	5	3	5	4	4	5	5	4	4	4	4	5	4	5	4	5	4	5	3	5	4	2	2	2	1	1	2	2
4	2	24	1	5	4	5	4	4	3	4	4	5	5	3	4	4	5	5	4	4	3	4	2	5	4	5	4	4	3	4	4	4	4	3	4	4	4	4	4	4	3	3	2	2	2	2	1	2	2
5	1	24	2	5	4	5	5	4	4	4	2	4	4	4	4	5	5	5	4	5	5	4	2	5	4	5	5	4	4	4	2	4	4	4	4	5	4	4	4	4	4	4	2	3	3	2	1	1	2
6	2	25	2	5	3	5	5	4	4	5	5	5	5	4	4	5	5	5	4	5	5	5	3	5	5	5	5	4	4	5	3	4	4	4	4	4	5	4	4	5	4	4	2	2	3	2	1	2	1
7	2	24	1	5	4	5	5	4	4	4	1	4	5	4	5	5	4	5	2	4	4	5	3	4	3	5	5	4	4	4	5	3	4	4	4	4	5	4	4	5	4	4	2	2	2	2	1	2	1
8	2	25	2	4	5	4	4	2	4	4	4	4	4	4	4	4	4	4	3	4	5	4	3	4	3	5	5	5	4	5	3	4	4	4	4	4	4	4	4	4	4	4	2	2	2	3	1	2	2
9	1	26	2	4	3	4	3	2	3	4	3	4	5	3	4	5	4	4	3	3	3	4	2	5	3	5	3	2	3	4	3	4	5	3	4	5	4	4	3	3	3	4	1	1	1	1	1	1	1
10	1	25	4	4	4	5	5	4	4	4	4	4	4	5	4	4	4	4	5	4	3	5	4	5	4	5	5	4	4	4	4	4	4	5	4	4	4	4	5	4	3	5	1	1	1	1	1	1	1
11	2	23	2	3	4	4	5	4	2	3	4	4	5	4	4	5	5	4	3	3	5	4	2	5	4	4	5	4	2	3	4	4	5	4	4	4	4	4	3	3	4	4	3	3	2	2	1	2	3
12	1	23	1	5	4	5	5	4	5	4	4	5	5	5	4	5	4	4	4	4	4	4	2	5	4	5	5	4	5	4	4	5	5	5	4	5	4	4	4	4	4	4	3	3	2	2	2	3	2
13	2	23	5	4	3	4	5	2	5	4	4	5	4	5	4	4	5	5	4	5	5	5	5	4	3	4	5	2	5	4	4	5	4	5	5	4	5	5	4	5	5	5	2	1	1	1	1	2	2
14	2	22	5	1	5	2	1	5	5	4	1	1	3	5	1	5	1	1	1	5	5	1	3	3	3	3	2	3	3	3	2	2	3	3	3	2	2	2	2	3	3	2	2	2	2	3	1	2	2
15	1	26	2	3	2	3	4	4	4	4	4	4	4	4	4	3	4	4	4	3	3	3	2	3	2	3	4	4	4	4	4	4	4	4	4	3	4	4	4	3	3	3	1	1	1	1	1	1	1
16	2	24	3	5	4	5	4	2	5	5	4	4	5	4	4	5	5	4	3	4	5	5	3	5	4	5	4	2	3	4	4	4	4	4	4	4	4	4	3	4	3	4	1	1	1	1	1	1	1
17	1	24	4	4	4	3	4	4	4	5	4	4	4	4	4	4	4	4	4	4	5	5	4	4	4	5	5	5	4	5	4	5	4	4	4	4	4	4	4	4	5	5	1	2	2	1	1	1	1
18	1	26	2	3	2	2	3	2	1	3	2	3	4	4	3	3	3	4	4	4	4	4	2	3	2	2	3	2	2	3	2	3	4	4	3	3	3	4	4	4	4	4	1	2	1	1	1	1	1
19	1	25	4	4	4	3	4	4	4	4	4	4	4	4	4	3	4	3	4	4	4	4	4	4	4	3	4	4	4	4	4	4	4	4	4	3	4	3	4	4	4	4	1	1	1	1	1	1	1
20	2	23	4	4	4	4	4	4	3	3	3	4	4	4	4	4	2	4	4	4	4	4	4	4	4	4	4	4	3	3	3	4	4	4	4	4	2	4	4	4	4	4	1	1	1	1	1	1	1
21	2	26	2	5	3	4	3	3	4	3	4	5	5	4	4	5	5	4	3	4	5	5	2	5	3	4	3	3	4	3	4	5	5	4	4	5	5	4	3	4	5	5	1	1	1	1	1	1	1
22	1	26	1	3	4	5	5	1	4	4	5	5	4	4	5	4	2	4	5	4	4	5	2	5	4	5	5	3	4	4	5	5	4	4	5	4	3	4	5	4	4	5	1	1	1	1	1	1	1
23	2	23	4	4	2	4	4	3	4	4	2	4	4	4	3	4	4	4	2	4	4	4	4	4	2	4	4	3	4	4	2	4	4	4	3	4	4	4	2	4	4	4	1	1	1	1	1	1	1
24	2	24	4	4	2	4	4	3	4	4	2	4	4	4	3	4	4	4	2	4	4	4	4	4	2	4	4	3	4	4	3	4	4	4	3	4	4	4	3	4	4	4	2	1	1	2	1	1	1
25	2	24	5	5	4	5	5	5	5	5	4	5	5	5	4	5	5	5	2	5	3	5	5	5	4	5	5	5	5	5	4	5	5	5	4	5	5	5	2	5	3	5	1	1	1	1	1	1	1
26	1	26	4	4	4	4	4	4	4	2	2	4	4	2	4	2	4	4	2	2	4	4	4	4	4	4	4	4	4	2	2	4	4	2	4	2	4	4	3	2	4	5	1	1	1	1	1	1	1
27	2	24	3	5	4	5	5	4	3	4	4	5	5	3	4	4	5	5	4	4	3	4	3	5	4	5	5	4	3	4	4	5	5	3	4	4	5	5	4	4	3	4	1	1	1	1	1	1	1
28	1	25	2	4	4	4	4	2	4	4	2	4	4	4	4	4	4	4	2	4	4	2	2	4	4	4	4	2	4	4	3	4	4	4	4	4	4	4	2	4	4	2	1	1	1	1	1	1	2
29	1	26	4	4	4	4	5	4	4	3	3	4	5	3	4	5	4	4	4	2	4	5	4	4	4	4	5	4	4	3	3	4	4	3	4	5	4	4	4	2	4	5	2	1	1	2	1	2	1
30	1	26	1	5	3	4	5	2	2	1	4	5	2	3	5	2	5	5	5	2	2	4	1	5	3	4	5	2	2	3	4	5	2	3	5	3	4	4	4	2	2	4	1	1	1	1	1	1	1
31	2	27	4	5	4	4	3	3	4	4	3	5	4	4	3	4	4	5	4	4	4	4	4	5	4	4	3	3	4	4	3	5	4	4	3	4	4	5	4	4	4	4	1	1	1	1	1	1	1
32	2	24	4	5	3	4	4	2	3	3	3	4	3	2	4	4	3	4	4	4	3	4	4	5	3	4	4	2	3	3	3	4	3	2	4	4	3	4	4	4	3	4	1	1	1	2	1	1	1
33	2	24	2	4	4	4	3	4	2	3	2	4	3	2	2	3	3	2	2	3	3	2	2	4	4	4	3	4	2	3	2	4	3	3	3	3	3	3	3	3	3	2	2	1	2	1	1	2	2
34	1	24	5	4	2	4	4	2	5	4	2	4	5	4	4	4	4	4	3	4	4	4	5	4	2	4	4	2	5	4	4	4	4	4	5	3	4	4	3	4	4	3	1	1	1	1	1	1	1
35	1	26	4	5	2	5	5	2	5	4	4	5	4	4	4	4	5	5	4	4	4	5	4	5	2	5	5	2	5	4	4	5	4	4	4	5	5	5	4	4	4	5	2	2	3	3	1	1	2
36	1	24	5	5	5	5	5	5	5	4	2	4	5	3	5	5	4	4	4	4	4	4	5	5	5	5	5	5	5	4	2	4	5	3	5	5	4	4	4	5	4	4	2	2	3	2	1	2	2
37	2	25	4	4	5	3	3	5	1	2	4	3	2	4	5	2	3	3	3	2	5	3	4	4	5	3	3	5	3	2	4	4	3	4	3	2	3	3	3	2	5	3	1	2	2	2	1	1	1
38	2	26	3	5	4	3	5	4	5	5	4	5	5	4	4	4	5	5	2	4	4	5	3	5	4	3	5	4	5	5	4	5	5	4	4	4	5	5	2	4	4	5	1	1	2	2	1	1	1
39	2	24	4	4	4	4	4	4	3	4	4	4	4	2	4	4	4	4	4	3	2	4	4	4	4	4	4	4	3	4	4	4	4	2	4	4	4	4	4	3	2	4	1	1	1	1	1	1	1
40	2	25	4	4	2	4	4	3	4	4	4	4	4	3	3	4	4	4	2	4	4	4	4	4	2	4	4	3	4	4	4	4	4	3	3	4	4	4	2	4	4	4	2	1	2	2	1	2	2
41	2	24	4	4	4	4	5	4	4	4	4	4	4	4	4	4	4	4	4	4	5	4	4	4	4	4	5	4	4	4	4	3	3	4	4	4	4	4	4	4	5	4	1	1	1	1	1	1	2
42	2	25	1	5	4	4	4	4	2	3	4	4	4	4	4	4	4	4	4	4	4	4	2	5	4	4	4	4	2	3	4	4	4	4	4	4	4	4	4	4	4	4	2	2	2	2	1	2	2
43	1	25	2	3	5	4	5	4	3	4	4	5	4	3	4	5	2	5	4	4	5	5	2	3	5	5	5	4	5	4	4	5	4	3	4	5	2	5	4	4	5	5	1	2	1	3	1	1	2
44	2	24	4	4	4	4	2	4	3	4	4	2	2	2	4	3	3	3	3	4	3	2	4	4	4	4	2	4	3	4	4	2	3	3	4	3	3	3	3	4	3	2	1	3	2	3	2	1	3
45	2	24	2	5	4	4	4	2	4	2	4	4	4	3	4	4	4	4	4	2	4	4	2	5	4	4	4	2	4	2	4	4	4	3	4	4	4	4	4	2	4	4	2	3	2	2	1	2	2
46	2	26	5	5	3	5	5	4	4	4	3	4	4	4	4	5	2	4	2	2	4	4	5	5	3	5	5	4	4	4	3	4	4	4	4	5	2	4	2	3	4	4	1	1	1	2	1	1	2
47	1	24	2	3	4	3	3	4	2	3	4	4	2	4	4	5	5	5	2	5	1	4	2	5	4	3	3	4	2	3	4	4	2	4	4	5	5	5	3	5	3	4	1	1	1	1	1	1	1
48	2	26	4	4	3	4	4	4	3	3	4	4	3	3	4	4	3	4	4	4	3	4	4	4	3	4	4	4	3	3	4	4	3	2	4	4	3	4	5	4	3	4	1	1	1	1	1	1	1
49	1	24	5	5	5	5	5	5	5	4	4	5	5	4	5	5	5	5	4	5	5	5	5	5	5	5	5	5	5	4	4	5	4	4	5	5	5	5	4	5	5	5	2	1	2	2	1	1	1
50	2	24	4	5	5	5	4	4	1	2	3	5	4	3	3	2	2	4	3	4	3	4	4	5	5	5	4	4	3	2	3	5	4	3	3	2	2	4	3	4	3	4	2	3	2	3	1	2	2
51	1	24	4	4	4	4	4	4	4	4	4	3	5	4	4	4	5	4	4	4	4	3	4	4	4	4	4	4	4	4	4	3	5	4	4	4	5	4	4	4	4	3	1	2	1	2	1	1	2
52	2	24	3	4	3	4	3	3	4	3	2	4	4	4	4	4	4	4	2	4	4	4	3	4	3	4	3	3	4	3	2	4	4	4	4	4	4	4	3	4	4	4	1	1	1	1	1	1	1
53	2	25	4	4	4	5	5	2	4	4	3	4	4	4	4	4	4	4	3	2	4	4	4	4	4	5	5	2	4	4	3	4	4	4	4	4	4	4	3	2	4	4	2	2	1	3	1	2	3
54	2	25	3	3	5	4	3	3	3	3	2	4	3	3	3	3	3	3	2	3	2	3	3	3	5	4	3	3	3	3	2	4	3	4	3	3	3	3	4	3	2	3	1	1	1	3	1	2	2
55	2	26	3	4	3	4	4	3	4	4	3	4	3	4	4	4	4	4	3	4	3	3	3	4	3	4	4	3	4	4	3	4	4	4	4	4	4	4	3	4	3	3	1	1	1	1	1	1	1
56	2	26	3	4	3	4	4	3	4	4	3	4	3	4	4	4	2	4	3	4	3	3	3	4	3	4	4	3	4	4	3	4	3	4	4	4	2	4	3	4	3	3	1	1	1	2	1	1	1
57	2	25	4	5	3	5	4	3	4	4	3	4	4	4	2	4	3	2	2	3	4	3	4	5	3	5	4	3	4	4	3	4	4	4	2	4	3	2	2	3	4	3	1	3	2	3	1	1	3
58	2	25	3	5	5	3	4	4	3	4	3	4	5	4	3	4	4	4	4	4	5	4	3	5	5	3	4	4	3	4	3	4	5	4	3	4	3	5	4	5	5	4	2	2	2	2	1	2	2
59	2	26	4	4	2	4	4	4	4	4	3	4	3	2	3	3	3	4	2	3	1	3	4	4	2	4	4	4	4	4	3	4	3	4	3	3	3	4	2	3	3	3	1	2	2	2	1	1	2
60	2	26	4	5	4	5	5	5	5	5	3	5	4	4	4	5	5	5	2	4	4	5	4	5	4	5	5	5	5	5	3	5	4	4	4	5	4	5	3	4	4	5	2	2	2	3	1	2	2
61	1	25	2	4	3	4	4	3	4	3	4	4	3	4	4	2	4	3	3	2	3	4	2	4	3	4	4	3	4	3	4	4	3	4	4	3	5	3	3	2	3	4	1	1	2	2	1	1	1
62	1	25	4	4	5	5	3	4	4	4	4	4	4	4	4	4	5	5	4	4	5	4	4	4	5	5	3	4	4	4	4	4	4	4	4	4	4	5	4	4	5	4	1	1	1	1	1	1	1
63	2	26	4	5	4	5	5	5	4	3	4	4	4	3	4	4	4	4	4	4	2	4	4	5	4	5	5	5	4	3	4	4	4	3	4	4	4	4	4	4	2	4	1	1	1	1	1	1	1
64	2	24	3	4	4	4	5	3	4	4	3	3	3	4	3	4	2	3	3	2	4	4	3	4	4	4	5	3	4	4	3	3	3	4	3	4	2	3	3	2	4	4	1	1	1	1	1	1	1
65	2	25	4	4	4	4	4	4	4	3	2	4	4	4	4	4	4	4	1	4	5	4	4	4	4	4	4	4	4	3	2	4	4	4	4	4	4	4	1	4	5	4	1	1	1	1	1	1	1
66	2	25	4	4	4	4	4	4	4	4	4	3	4	4	4	4	2	4	4	4	4	5	4	4	4	4	4	4	4	4	4	4	4	4	4	5	4	4	4	4	4	4	2	2	2	2	1	2	1
1	2	24	4	4	2	4	4	3	4	4	4	4	4	3	3	4	4	4	2	4	4	4	4	4	5	5	5	5	5	5	5	5	3	3	3	3	3	3	4	4	4	4	2	3	1	3	1	3	3
2	1	24	4	4	4	4	5	4	4	4	4	4	4	4	4	4	4	4	4	4	5	4	5	5	5	5	5	5	5	4	5	4	5	5	5	5	5	5	5	5	4	5	1	3	2	2	1	4	4
3	1	25	1	5	4	4	4	4	2	3	4	4	4	4	4	4	4	4	4	4	4	4	4	4	4	5	5	5	5	5	4	5	5	5	5	5	5	5	5	5	5	5	1	1	1	1	1	2	1
4	1	25	2	3	5	5	5	4	5	4	4	5	4	3	4	5	2	5	4	4	5	5	4	4	4	5	5	5	5	5	5	5	4	4	4	4	5	5	5	5	5	5	1	1	2	1	1	3	3
5	1	26	4	4	4	4	2	4	3	4	4	2	2	2	4	3	3	3	3	4	3	2	5	5	5	5	5	5	5	5	5	5	5	4	5	5	5	5	5	5	4	5	1	2	1	2	1	2	3
6	2	24	2	5	4	4	4	2	4	2	4	4	4	3	4	4	4	4	4	2	4	4	5	5	5	5	5	5	5	4	5	5	4	5	5	5	5	5	5	5	5	5	2	2	3	2	1	3	4
7	2	25	5	5	3	5	5	4	4	4	3	4	4	4	4	5	2	4	2	2	4	4	4	5	4	5	5	5	5	5	5	4	4	4	5	5	5	5	5	5	4	5	2	1	2	2	1	4	3
8	2	24	2	5	4	3	3	4	2	3	4	4	2	4	4	5	5	5	2	5	1	4	4	5	5	5	5	5	5	5	5	4	5	5	5	4	5	5	5	5	4	5	2	1	2	1	1	2	3
9	2	26	4	4	3	4	4	4	3	3	4	4	3	3	4	4	3	4	4	4	3	4	5	5	5	5	5	5	5	5	5	5	5	5	5	5	5	5	5	5	4	5	2	2	2	2	1	4	4
10	2	26	5	5	4	5	5	5	5	4	4	5	5	4	5	5	5	5	4	5	5	5	5	5	4	5	5	4	5	5	5	5	5	5	5	5	5	5	5	5	5	5	1	1	1	1	1	3	4
11	2	25	4	5	5	5	4	4	1	2	3	5	4	3	3	2	2	4	3	4	3	4	4	5	5	5	5	5	5	5	4	5	4	5	5	5	5	5	5	5	4	5	2	2	2	2	1	3	3
12	1	26	4	4	4	4	4	4	4	4	4	3	5	4	4	4	5	4	4	4	4	3	5	5	4	5	5	5	5	4	4	4	4	4	4	4	5	5	5	5	4	5	2	3	1	2	1	3	3
13	1	25	3	4	3	4	3	3	4	3	2	4	4	4	4	4	4	4	2	4	4	4	5	5	5	4	5	4	5	4	5	5	5	5	5	5	5	5	5	5	4	5	2	1	2	1	1	2	3
14	1	27	4	4	4	5	5	2	4	4	3	4	4	4	4	4	4	4	3	2	4	4	4	5	4	5	5	5	5	5	5	5	5	5	5	5	5	4	5	4	4	5	1	1	1	1	1	4	4
15	1	25	3	3	5	4	3	3	3	3	2	4	3	3	3	3	3	3	2	3	2	3	5	5	5	5	5	5	5	5	5	4	5	5	5	5	5	5	5	5	4	5	2	1	2	1	1	4	3
16	1	24	3	4	2	4	3	5	4	4	4	3	4	4	4	4	5	4	4	4	3	4	4	5	5	5	5	5	4	5	4	5	5	5	5	5	4	4	4	4	5	5	2	2	2	2	1	3	2
17	2	25	4	4	4	4	2	4	4	4	4	4	4	4	4	4	4	4	3	4	2	4	5	5	4	4	4	5	4	5	4	5	5	5	4	4	4	5	5	4	5	5	2	2	2	2	1	3	3
18	2	25	4	4	4	3	4	5	4	4	4	4	5	4	4	3	4	4	4	4	4	4	5	4	5	5	5	5	5	5	5	4	5	5	4	5	4	5	4	5	4	5	2	3	1	2	2	2	3
19	2	25	4	4	3	4	2	4	4	4	4	4	4	4	4	4	4	4	4	4	3	4	5	5	5	5	4	5	5	5	5	3	5	5	5	5	4	5	5	5	4	5	1	1	1	1	1	3	3
20	1	25	3	3	2	3	4	4	3	4	2	2	4	4	4	2	4	4	2	1	2	4	5	5	4	5	5	5	5	5	5	3	5	5	5	4	5	5	5	4	4	5	2	1	2	1	1	3	2
21	1	24	4	2	4	4	4	4	3	3	3	3	4	4	4	4	5	4	4	4	4	4	5	5	4	5	5	5	5	5	5	4	5	5	5	4	5	5	5	4	4	4	1	1	2	1	1	3	3
22	1	25	2	4	4	1	2	4	4	4	2	4	4	4	4	3	4	3	4	3	2	4	5	5	4	5	5	5	5	5	5	4	5	5	5	4	4	4	4	4	5	5	1	2	2	2	1	3	2
23	1	25	3	4	4	4	4	4	4	3	3	4	3	4	4	4	4	5	4	4	2	3	5	5	4	5	5	5	5	5	5	4	5	5	5	5	5	5	4	4	5	5	1	2	1	2	1	3	4
24	1	25	1	3	4	4	4	2	4	4	1	4	3	3	4	3	3	3	2	2	4	3	5	4	5	5	5	5	5	5	5	3	5	5	5	5	5	5	4	4	4	4	1	1	1	1	1	3	4
25	1	25	4	4	2	5	4	4	2	4	3	5	5	4	5	5	5	5	4	4	4	5	5	4	4	4	4	5	5	5	5	3	5	5	5	5	5	4	5	4	4	5	1	2	2	1	1	3	2
26	1	25	3	5	4	4	5	5	4	4	4	5	5	4	5	5	5	5	5	5	5	5	5	5	4	4	5	4	5	5	3	4	5	5	5	5	5	5	5	4	4	5	2	2	2	2	1	3	4
27	1	25	1	5	4	5	4	4	3	4	4	5	5	3	4	4	5	5	4	4	3	4	4	5	4	4	4	5	5	5	5	3	4	5	5	5	5	5	5	4	4	5	2	2	2	2	2	3	3
28	2	24	2	5	4	5	5	4	4	4	2	4	4	4	4	5	5	5	4	5	5	4	5	5	5	5	5	5	5	5	5	5	5	5	5	5	5	5	5	5	4	5	2	3	2	2	1	4	3
29	1	25	2	5	5	5	5	5	4	5	5	5	5	4	4	5	5	5	4	5	5	5	5	5	5	4	5	5	5	5	5	4	5	5	5	5	5	5	5	5	5	5	2	2	2	2	1	3	3
30	2	24	1	5	4	5	5	4	4	4	1	4	5	4	5	5	4	5	2	4	4	5	4	5	5	4	4	5	5	4	5	4	5	4	4	5	4	4	5	4	4	4	2	2	2	2	2	4	4
31	2	24	2	4	5	4	4	2	4	4	4	4	4	4	4	4	4	4	3	4	5	4	5	5	5	5	5	5	5	5	5	4	5	5	5	5	5	5	5	5	5	5	1	2	1	2	1	4	4
32	1	25	2	4	3	4	3	2	3	4	3	4	5	3	4	5	4	4	3	3	3	4	5	5	5	5	5	5	5	5	5	5	5	5	5	5	5	5	5	4	5	5	1	1	1	1	1	3	3
33	1	25	4	4	4	5	5	4	4	4	4	4	4	5	4	4	4	4	5	4	3	5	4	5	4	5	5	5	4	4	4	4	4	4	5	5	5	5	5	5	4	4	1	1	1	1	1	2	2
34	2	24	2	5	4	4	5	4	2	3	4	4	5	4	4	5	5	4	3	3	5	4	5	4	5	5	5	5	5	5	5	4	5	5	5	3	5	5	5	5	5	5	1	1	1	1	1	4	4
35	2	26	1	5	4	5	5	4	5	4	4	5	5	5	4	5	4	4	4	4	4	4	5	5	5	5	5	5	5	5	5	5	5	5	5	5	5	5	5	5	5	5	1	2	2	1	1	3	3
36	1	26	5	4	3	4	5	2	5	4	4	5	4	5	5	4	5	5	4	5	5	5	4	5	5	5	5	5	5	5	5	4	5	5	5	5	5	5	5	5	5	5	2	2	2	2	2	4	4
37	1	24	5	1	5	1	1	5	5	4	1	1	3	5	1	5	1	1	1	5	5	1	5	5	5	5	5	4	4	5	5	4	5	5	5	5	4	5	5	5	4	5	2	2	2	2	1	4	3
38	1	25	2	3	2	3	4	4	4	4	4	4	4	4	4	3	4	4	4	3	3	3	4	4	4	4	4	4	4	4	4	4	4	4	4	4	4	4	4	4	4	4	1	1	1	1	1	3	3
39	1	25	3	5	4	5	4	2	5	5	4	5	5	4	4	5	5	4	3	4	5	5	4	5	4	5	4	5	4	5	4	5	5	5	5	5	5	4	5	5	4	5	1	2	2	1	1	2	2
40	1	24	4	4	4	5	5	5	4	5	4	5	4	4	4	4	4	4	4	4	5	5	5	5	5	5	5	5	5	5	5	5	5	5	5	5	5	5	5	5	5	5	1	1	1	1	1	3	3
41	1	24	2	3	2	2	3	2	1	3	2	3	4	4	3	3	3	4	4	4	4	4	5	5	5	5	5	5	5	5	5	4	5	5	5	5	5	5	5	5	4	5	2	1	2	1	1	4	3
42	2	25	4	4	4	3	4	4	4	4	4	4	4	4	4	3	4	3	4	4	4	4	5	5	5	5	5	5	5	5	5	5	5	5	5	5	5	5	5	5	5	5	2	1	1	2	2	4	3
43	1	24	4	4	4	4	4	4	3	3	3	4	4	4	4	4	2	4	4	4	4	4	5	5	5	5	5	4	5	4	5	4	5	5	5	4	5	5	5	5	4	5	2	2	2	2	1	3	3
44	2	25	2	4	2	4	4	4	3	4	4	3	4	4	4	4	4	4	4	4	3	4	5	5	5	5	5	5	5	5	5	4	5	5	4	5	5	5	4	4	4	5	2	1	1	1	1	4	3
45	2	25	3	4	3	3	3	4	4	4	4	4	4	4	4	4	4	4	4	3	3	4	4	5	4	5	5	5	5	5	5	4	5	5	5	5	5	5	5	5	4	5	2	2	2	2	2	4	4
46	2	25	3	4	2	3	3	2	4	3	4	4	4	4	5	4	4	4	3	4	3	4	5	5	5	5	5	5	5	5	5	5	5	5	5	5	5	5	5	5	5	5	2	2	2	2	1	4	4
47	2	27	3	4	3	4	3	5	3	4	4	5	4	4	4	3	4	4	4	4	3	4	5	5	5	5	5	5	5	5	5	5	5	5	5	5	5	5	5	5	5	5	2	3	2	2	1	4	2
48	2	27	3	3	4	4	4	4	3	4	4	4	3	4	3	4	4	3	4	4	3	4	4	5	5	5	5	5	5	5	5	4	5	5	5	5	5	5	5	5	4	5	2	2	3	2	2	3	4
49	2	24	4	4	5	4	4	2	3	3	5	4	5	5	5	5	5	5	5	4	4	5	5	5	5	5	5	5	5	5	5	5	5	5	5	5	5	5	5	5	5	5	2	2	2	2	1	4	4
50	2	24	3	4	3	4	3	2	3	3	5	3	3	3	4	3	5	4	4	4	4	5	5	5	5	5	5	5	5	5	5	5	5	5	5	5	5	5	5	5	5	5	2	2	2	2	1	3	3
51	2	24	4	3	4	4	4	5	3	3	2	1	4	4	4	2	4	4	5	5	3	4	4	5	4	5	5	5	5	5	5	5	5	5	5	5	5	5	5	5	4	5	2	2	2	2	1	4	4
52	2	25	3	3	3	3	2	4	3	3	4	4	4	5	4	4	4	2	4	4	2	4	4	5	4	5	5	5	4	5	4	5	5	5	5	5	5	5	5	4	4	5	2	2	2	2	1	3	3
53	2	24	4	4	4	4	4	2	3	4	4	4	5	4	4	4	5	4	2	4	4	5	5	5	5	5	5	5	5	5	5	4	5	5	5	4	5	4	5	5	4	5	2	3	3	2	2	4	4
54	2	26	2	3	3	2	2	4	4	2	4	4	3	4	2	2	3	4	3	4	2	4	5	5	5	4	5	5	4	5	5	5	5	5	5	5	5	5	5	4	4	5	2	2	2	2	1	4	4
55	2	25	4	4	4	4	3	2	4	3	4	3	4	4	4	3	4	4	4	4	4	4	5	5	5	5	5	5	5	5	5	5	5	5	5	5	5	5	5	5	5	5	2	2	2	2	1	4	4
56	2	25	3	2	2	2	2	4	2	3	3	4	4	4	3	3	4	4	3	3	3	3	4	4	4	4	4	4	4	4	4	3	4	4	4	4	4	4	4	4	4	4	2	1	2	1	1	4	3
57	1	23	4	4	3	4	3	2	3	3	4	5	4	5	4	3	5	4	5	5	3	4	5	5	5	5	5	4	5	4	5	4	5	5	5	4	5	5	5	4	4	5	2	2	2	2	1	3	4
58	1	24	3	3	3	2	4	3	2	4	4	4	3	4	4	4	4	3	4	3	3	4	5	5	5	5	4	5	5	4	5	4	5	5	5	5	5	5	4	4	4	5	2	2	2	2	2	4	4
59	1	26	3	4	4	4	3	4	3	2	2	3	3	4	4	4	3	3	4	3	3	4	4	5	4	5	5	5	4	5	4	4	5	5	5	5	5	5	5	5	4	5	2	2	2	2	1	3	3
60	1	25	3	2	3	4	3	3	3	3	2	4	4	4	3	4	3	3	3	3	4	4	5	5	5	5	5	5	5	5	5	4	5	5	5	5	5	5	5	5	5	5	1	1	1	1	1	3	3
61	2	25	3	3	3	3	3	3	3	3	4	4	3	4	5	5	5	5	4	5	4	5	5	5	5	5	5	5	5	5	5	5	5	5	5	4	5	5	5	5	4	5	1	2	1	2	1	4	4
62	2	24	4	4	3	3	3	3	3	3	3	4	3	4	4	4	4	3	3	3	3	4	5	5	5	5	5	5	4	4	4	4	5	5	5	5	4	4	4	4	4	5	1	1	1	1	1	3	4
63	1	25	3	3	2	2	3	2	3	2	3	2	3	3	3	3	3	3	2	4	2	4	4	5	4	5	5	5	5	5	5	3	4	4	4	4	4	4	4	4	4	5	1	1	1	1	1	4	4
64	1	28	3	4	3	3	3	3	3	3	3	5	4	4	4	4	4	4	4	4	3	4	5	5	5	5	5	5	5	5	5	5	5	5	5	4	5	5	5	5	4	5	1	2	1	1	1	4	3
65	1	25	3	3	3	4	4	2	4	4	4	3	3	4	3	3	4	4	4	4	3	4	5	5	5	5	5	5	4	4	4	4	4	4	5	5	4	4	4	4	4	4	1	1	1	1	1	3	3
66	2	24	3	4	3	4	3	4	4	3	4	4	4	4	4	3	3	3	3	3	3	4	5	5	5	5	4	4	4	4	4	5	5	5	5	4	4	4	5	5	5	5	1	1	1	1	1	3	3
67	1	28	3	3	3	3	3	2	3	4	4	4	5	4	4	3	3	3	3	3	3	3	5	5	5	4	5	5	5	5	5	5	5	5	5	5	5	5	5	4	4	5	1	1	1	1	1	3	3
68	1	25	3	3	4	4	4	4	3	3	2	4	3	4	2	2	2	3	4	4	2	3	5	5	5	5	5	5	5	5	5	4	4	4	5	5	5	5	5	5	4	5	1	1	1	1	1	4	4
69	2	25	3	4	3	3	4	4	3	3	3	4	4	4	3	3	3	3	3	3	3	4	5	5	5	5	5	5	5	5	5	5	5	5	5	4	5	5	5	5	4	5	1	1	1	1	1	4	4
[truncated: 9 more columns]
